# Supplementary material for: Synthesis and Biological Activity Assessment of 2-Styrylbenzothiazoles as Potential Multifunctional Therapeutic Agents
Source: Antioxidants (Basel). 2024 Oct 1;13(10):1196. doi: 10.3390/antiox13101196 (PMC11504387; doi:10.3390/antiox13101196)
Supplement: Supplementary file 1 [file antioxidants-13-01196-s001.zip]

Archive with 1 entries (1 files):
- antioxidants-3208706-supplementary.pdf
